# Supplementary material for: A Novel Soy Isoflavone Derivative, 3′-Hydroxyglycitin, with Potent Antioxidant and Anti-α-Glucosidase Activity
Source: Plants (Basel). 2022 Aug 25;11(17):2202. doi: 10.3390/plants11172202 (PMC9460358; doi:10.3390/plants11172202)
Supplement: Supplementary file 1 [file plants-11-02202-s001.zip]

Archive with 1 entries (1 files):
- plants-1873709-supplementary.pdf
